# Supplementary material for: Effects of Heparan sulfate acetyl-CoA: Alpha-glucosaminide N-acetyltransferase (HGSNAT) inactivation on the structure and function of epithelial and immune cells of the testis and epididymis and sperm parameters in adult mice
Source: PLoS One. 2023 Sep 27;18(9):e0292157. doi: 10.1371/journal.pone.0292157 (PMC10529547; doi:10.1371/journal.pone.0292157)
Supplement: S1 Data — (XLSX) [file pone.0292157.s001.xlsx]

## Sheet: Hoja1
S1 Data. Data sheet and statistical analysis used to build graphs.
Data sheet and statistical analysis used to build graphs in Fig 12
CASA
Animal
	DAP	VAP	VSL	WOB	ALH	AOC
WT1	47.78	104.8	80.07	0.55	5.04	25.75
WT2	49.54	108.8	84.4	0.57	5.15	24.69
WT3	53.05	116.4	90.73	0.58	5.5	27.5
WT4	46.51	101	72.28	0.54	5.11	24.81
WT5	47.06	102.3	82.15	0.58	4.59	25.82
Mean	48.79	106.66	81.93	0.56	5.08	25.71
DS	2.6	6.2	6.7	0	0.3	1.1
ESM	1.2	2.8	3	0	0.1	0.5
n	5	5	5	5	5	5
KO1	50.31	107	83.8	0.54	5.6	30.37
KO2	44.53	98.3	77.59	0.55	5.16	26.92
KO3	47.7	102.6	83.37	0.53	5.12	27.95
KO4	46.87	101.3	78.58	0.54	5.37	29.83
KO5	42.07	92.47	71.21	0.53	5.65	26.91
KO6	43.6	96.31	77.86	0.53	5.58	27.9
KO7	42.07	93.02	70.21	0.57	4.8	24.96
KO8	44.04	98.07	72.26	0.53	5.86	28.44
Mean	45.15	98.63	76.86	0.54	5.39	27.91
DS	2.9	4.9	5.2	0	0.3	1.7
ESM	1.027	1.733	1.853	0.005	0.123	0.608
n	8	8	8	8	8	8
p value Mann-Whitney test	0.0326	0.0225	0.0637	0.0148	0.046	0.0148
Data sheet to build graph in Fig 13
IVF
	Fertilized	Not Fertilized	Total
WT	19	12	31
KO	11	22	33
Total	30	34	64
P value Fisher's exact test	0.0442
Data sheet and statistical analysis used to build graphs in S2 Fig.
S2 Fig. A
Animal	# normal tubules	# degenerating tubules	% degenerating tubules
WT 1	75	1	1.32
WT 2	65	2	2.99
WT 3	80	1	1.23
KO 1	61	7	10.3
KO 2	79	6	7.1
KO 3	60	13	17.8
WT % Mean			1.847 ± 0.5723
KO % Mean			11.73 ± 3.171
P value t test			0.0374
S2 Fig. B									S2 Fig. C
Stages VI-VIII									Stages X-XII
Animal Number		KO / WT		Luminal	Tubular	Epithelial Area (um2)			Animal Number		KO / WT		Luminal	Tubular	Epithelial Area (um2)
				Area	Area								Area	Area
# 7		KO		2068.21	29404.2	27336			# 7		KO		2635.76	24627.4	21991.6
# 7		KO		4046.41	34795.8	30749.4			# 7		KO		4029.26	30492	26462.7
# 7		KO		6383.15	44769.4	38386.2			# 7		KO		3871.06	31425.6	27554.5
# 7		KO		3255.26	34640.4	31385.1			# 7		KO		3008.06	29377.2	26369.1
# 7		KO		4058.9	29639.2	25580.3			# 7		KO		4218.51	30717.9	26499.4
# 7		KO		4513.15	25764.3	21251.2			# 7		KO		3421.78	35150.6	31728.8
# 7		KO		4647.08	25508.2	20861.1			# 7		KO		1686.93	23072.3	21385.3
# 7		KO		8788.84	35229.2	26440.3			# 7		KO		1731.08	23607.8	21876.7
# 7		KO		3537.17	28788	25250.8			# 7		KO		1547.14	20284.2	18737.1
# 7		KO		3164.69	35339.5	32174.8			# 7		KO		5804.43	29522.3	23717.8
# 7		KO		4147.89	33169.1	29021.2			# 7		KO		3853.25	26331.9	22478.6
# 7		KO		3169.56	31763	28593.5			# 7		KO		2864.86	22670.3	19805.4
# 7		KO		5145	25834.5	20689.5			# 7		KO		2994.78	31357.2	28362.4
# 7		KO		7600.86	43110	35509.1			# 8		KO		7168.52	40803.4	33634.9
# 7		KO		997.266	15910.2	14912.9			# 8		KO		3898.58	28597.5	24698.9
# 8		KO		4170.91	33553.1	29382.2			# 8		KO		1652.92	27302.9	25649.9
# 8		KO		6125.46	29175.2	23049.8			# 8		KO		3771.64	33370.6	29598.9
# 8		KO		1355.87	19977	18621.1			# 8		KO		3814.21	28808.4	24994.2
# 8		KO		3447.15	25775	22327.8			# 8		KO		6994.61	42871.1	35876.5
# 8		KO		2590.33	35198.1	32607.8			# 8		KO		5419.53	38674.3	33254.8
# 8		KO		5574.43	32107.8	26533.4			# 8		KO		2897.23	33474.6	30577.4
# 8		KO		3883.76	24685.6	20801.8			# 8		KO		2254.93	23039.6	20784.6
# 8		KO		4880.76	34517.2	29636.4			# 8		KO		7852.85	39638.5	31785.6
# 8		KO		6697.69	30837.5	24139.8			# 8		KO		2572.03	23922	21350
# 8		KO		3614.93	25156.4	21541.5			# 8		KO		3846.86	31349.8	27502.9
# 8		KO		1923.76	22341.9	20418.1			# 8		KO		4440.28	29192.8	24752.5
# 8		KO		3965.19	27770.6	23805.4			# 8		KO		4063.27	25101.8	21038.5
# 8		KO		5193.15	30005.6	24812.4			# 13		KO		6205.5	26929	20723.5
# 8		KO		4875.34	31551	26675.6			# 13		KO		3783.14	25706	21922.8
# 13		KO		6445.31	32012.7	25567.4			# 13		KO		1853.51	24886.3	23032.8
# 13		KO		3682.49	35217.2	31534.7			# 13		KO		3523.42	29325.6	25802.2
# 13		KO		11018.8	40535.9	29517.2			# 13		KO		1991.31	20241.2	18249.9
# 13		KO		2740.2	20232.5	17492.2			# 13		KO		4023	22835.2	18812.2
# 13		KO		1143.94	16604.1	15460.2			# 13		KO		5891.77	32503.1	26611.3
# 13		KO		9898.12	40843.7	30945.6			# 13		KO		2950.17	29570.4	26620.3
# 13		KO		11008	37839.1	26831.1
# 13		KO		4816.51	27574.1	22757.6
# 13		KO		8839.51	24461	15621.5			# 10		WT		2662.28	32966.3	30304
# 13		KO		7892.98	22838.2	14945.2			# 10		WT		1395.83	28629.6	27233.7
									# 10		WT		1822.82	25163.9	23341
# 10		WT		2829.52	33208.3	30378.8			# 10		WT		6900.27	40739.7	33839.4
# 10		WT		2822.92	30630.2	27807.3			# 10		WT		5081.66	33255.8	28174.1
# 10		WT		6913.7	33995.1	27081.4			# 10		WT		2353.9	22885.6	20531.7
# 10		WT		4266.03	23743.8	19477.8			# 10		WT		5731.45	43137.2	37405.7
# 10		WT		5253.03	33189.4	27936.4			# 10		WT		4679.33	30461.9	25782.6
# 10		WT		6803.89	38018.4	31214.5			# 10		WT		3332.23	28699.3	25367.1
# 10		WT		4287.08	34556.5	30269.5			# 10		WT		7125.19	36470.5	29345.3
# 10		WT		6667.3	30273.7	23606.5			# 10		WT		5746.22	34225.4	28479.2
# 10		WT		5365.18	35399.1	30033.9			# 10		WT		2360.97	30018.6	27657.6
# 10		WT		4210.18	26900.8	22690.6			# 10		WT		7784.82	31737.7	23952.9
# 10		WT		6530.38	37795.2	31264.9			# 11		WT		1965.23	28470.2	26505
# 10		WT		3069.09	40207.7	37138.6			# 11		WT		4076.18	32558.8	28482.7
# 11		WT		4546.45	30891.7	26345.2			# 11		WT		3671.59	35907.1	32235.5
# 11		WT		8780.78	36701	27920.2			# 11		WT		1269.99	34070.3	32800.3
# 11		WT		5486.06	33644	28157.9			# 11		WT		885.333	26192.3	25307
# 11		WT		3002.72	30755.3	27752.5			# 11		WT		1303.3	28847.4	27544.1
# 11		WT		4453.84	34908.4	30454.5			# 11		WT		5785.81	42820.1	37034.3
# 11		WT		2766.52	27064.3	24297.8			# 11		WT		2650.45	34585.1	31934.6
# 11		WT		5194.49	33134.9	27940.4			# 11		WT		3543.22	36771.7	33228.5
# 11		WT		6881.89	34107.9	27226			# 12		WT		3463.02	28538.8	25075.7
# 11		WT		2800.82	30625.9	27825			# 12		WT		7463.79	36387.3	28923.5
# 11		WT		2790.87	29350.9	26560			# 12		WT		3116.93	30076.2	26959.2
# 11		WT		5617.09	32520.3	26903.3			# 12		WT		3773.92	31367.9	27594
# 11		WT		3914.68	32522.6	28607.9			# 12		WT		2055.25	23466.6	21411.3
# 11		WT		7903.74	37589.6	29685.9			# 12		WT		3119.52	27843.1	24723.6
# 11		WT		7371.73	45810.2	38438.5			# 12		WT		3781.46	30818.6	27037.2
# 11		WT		4822.5	29198.8	24376.3			# 12		WT		6223.02	34074.1	27851.1
# 11		WT		7168.6	34481.3	27312.7			# 12		WT		6760.22	40735.1	33974.9
# 12		WT		3760.49	31174.6	27414.1			# 12		WT		4978.32	33420.1	28441.7
# 12		WT		7986.2	32311	24324.8			# 12		WT		7095.63	44013.1	36917.4
# 12		WT		7166.48	35336.6	28170.1			# 12		WT		4375.3	30961.8	26586.5
# 12		WT		3281.78	27798.4	24516.7
# 12		WT		7160.51	37498.9	30338.4
# 12		WT		1702.14	23963.1	22261
# 12		WT		903.897	28193.8	27289.9
# 12		WT		943.067	27974.6	27031.5
# 12		WT		6838.87	38098.5	31259.6
# 12		WT		5991.45	34673.6	28682.2
# 12		WT		7112.57	31701.5	24589
# 12		WT		5406.49	33872.1	28465.6
# 12		WT		6874.59	35777.2	28902.7
# 12		WT		1486.55	26246.2	24759.6
Mann-Whitney test				NS	* (P<=0.05) (two-sided)	* (P<=0.05) (two-sided)							NS	* (P<=0.05) (two-sided)	* (P<=0.05) (two-sided)
Data sheet used to build graphs in S4 Fig.
S4 Fig. A (initial segment)									S4 Fig. B (caput)									S4 Fig. C (proximal corpus)									S4 Fig. D (middle corpus)
Animal Number		KO / WT		Luminal	Tubular	Epithelial Area (um2)			Animal Number		KO / WT		Luminal	Tubular	Epithelial Area (um2)			Animal Number		KO / WT		Luminal	Tubular	Epithelial Area (um2)			Animal Number		KO / WT		Luminal	Tubular	Epithelial Area (um2)
				Area	Area								Area	Area								Area	Area								Area	Area
# 7		KO		3580.03	11712.1	8132.09			# 11		WT		3162.02	11266.5	8104.52			# 11		WT		7103.25	17347.3	10244			# 7		KO		14046	25253.2	11207.2
# 7		KO		3198.93	12367.4	9168.42			# 11		WT		4782.29	13663.5	8881.19			# 11		WT		4185.28	11068.2	6882.91			# 7		KO		13321.9	25785.5	12463.6
# 7		KO		3526.96	11491.2	7964.25			# 11		WT		3264.37	10112	6847.65			# 11		WT		3709.77	11913.9	8204.09			# 7		KO		14811.5	29598.7	14787.2
# 7		KO		2546.58	10114.8	7568.26			# 11		WT		5650.08	13228.1	7578.03			# 11		WT		3183.62	10272.4	7088.82			# 7		KO		14919.9	29463	14543.1
# 7		KO		2349.11	8395.33	6046.23			# 11		WT		3043.96	10939.6	7895.66			# 11		WT		4004.78	12818.2	8813.4			# 7		KO		19200.2	32814.3	13614.1
# 7		KO		1904.83	8370.83	6466			# 11		WT		5653.22	14342.6	8689.4			# 11		WT		7870.28	15529.7	7659.46			# 7		KO		17320.8	32367.8	15047
# 7		KO		3194.8	9332.09	6137.29			# 11		WT		4139.02	11489.7	7350.68			# 11		WT		5213.63	12916.2	7702.53			# 7		KO		18087	33462.5	15375.5
# 7		KO		2791.58	9954.39	7162.81			# 11		WT		6148.16	14747.4	8599.28			# 11		WT		7242.12	20204.3	12962.2			# 7		KO		18503.9	34480.7	15976.7
# 7		KO		2151.03	10052.8	7901.78			# 11		WT		3622.87	11915.2	8292.33			# 12		WT		4631.44	12998.1	8366.64			# 7		KO		17090.4	30841.5	13751
# 7		KO		2115.26	9293.63	7178.37			# 11		WT		4241.76	14182.1	9940.3			# 12		WT		4938.23	13528.8	8590.56			# 7		KO		12639.5	24973.8	12334.4
# 7		KO		2847.35	8627.34	5780			# 11		WT		4229.19	12229.8	8000.6			# 12		WT		5465.88	13125.4	7659.53			# 7		KO		17628.3	30171.1	12542.8
# 7		KO		2907.8	8790.26	5882.45			# 11		WT		1661.8	7593.32	5931.52			# 12		WT		6586.31	16161.6	9575.28			# 7		KO		11542.2	25395.6	13853.4
# 7		KO		3823.01	13016.4	9193.35			# 11		WT		1332.8	6694.32	5361.51			# 12		WT		5462.74	15177.5	9714.79			# 7		KO		19545.3	35965.8	16420.5
# 7		KO		6957.38	18443.3	11486			# 11		WT		2527.57	7203.81	4676.24			# 12		WT		8059.51	19823.6	11764			# 7		KO		20795.6	36319.7	15524.1
# 8		KO		2248.93	10630.5	8381.61			# 11		WT		1998.04	7422.31	5424.27			# 12		WT		11221.8	23727.6	12505.8			# 8		KO		12229.2	22090.4	9861.2
# 8		KO		2291.5	11765.5	9473.98			# 11		WT		2379.98	8699.85	6319.87			# 12		WT		8349.04	19485.6	11136.6			# 8		KO		7633.98	19308.2	11674.2
# 8		KO		1804.05	10227	8422.96			# 11		WT		2341.72	6951.72	4610			# 10		WT		4437.24	14198.6	9761.31			# 8		KO		14683.9	29302.2	14618.3
# 8		KO		2062.09	10154.2	8092.13			# 12		WT		1245.95	7323.42	6077.47			# 10		WT		3632.37	11230.3	7597.95			# 8		KO		8272.85	18088.6	9815.77
# 8		KO		2828.97	12069.8	9240.79			# 12		WT		1958.32	7634.87	5676.55			# 10		WT		2538.8	9430.75	6891.95			# 8		KO		15502.6	30230.8	14728.3
# 8		KO		4350.47	13844.9	9494.45			# 12		WT		1813.79	7947.73	6133.94			# 10		WT		4688.47	14738.5	10050			# 8		KO		12656.3	28032.2	15375.9
# 8		KO		2904.45	12117.9	9213.48			# 12		WT		2959.2	10952.3	7993.06			# 10		WT		2249.66	10364.5	8114.86			# 8		KO		8155.89	18031.8	9875.89
# 8		KO		2244.53	10793.3	8548.8			# 12		WT		3119.52	10277.9	7158.39			# 10		WT		3074.36	10887.4	7813.07			# 8		KO		13665.6	26840.7	13175.1
# 8		KO		1507.21	8383.68	6876.47			# 12		WT		3615.56	13166.3	9550.7			# 10		WT		4052.17	9818.89	5766.72			# 8		KO		6757.78	16553.8	9796.03
# 8		KO		2175.59	10130.9	7955.35			# 12		WT		3632.84	11920.5	8287.62			# 10		WT		4289.44	12172.8	7883.32			# 13		KO		28038.9	38359.9	10321
# 8		KO		2605.65	8673.32	6067.67			# 12		WT		4723.06	12182.7	7459.6												# 13		KO		20827.5	33130.7	12303.2
# 8		KO		3544.16	12077.1	8532.95			# 12		WT		4197.61	11350.7	7153.05												# 13		KO		22243.2	33983.4	11740.3
# 8		KO		1250.43	6879.67	5629.24			# 12		WT		5654.24	13064.6	7410.35			# 7		KO		7155.32	19364.5	12209.1			# 13		KO		20258.8	34776.1	14517.4
# 8		KO		3408.11	12656.6	9248.52			# 12		WT		7227.51	14738.4	7510.92			# 7		KO		9085.21	24686.5	15601.3			# 13		KO		36873.3	49220.1	12346.8
# 8		KO		2881.04	13441.2	10560.1			# 12		WT		6862.41	14133.3	7270.92			# 7		KO		8322.18	22856.9	14534.7
# 8		KO		3088.55	11353.8	8265.23			# 12		WT		4236.99	9968.87	5731.87			# 7		KO		2997.22	12616	9618.8
# 8		KO		3550.52	14630.3	11079.7			# 12		WT		3866.84	10107.1	6240.22			# 7		KO		5951.13	18558.4	12607.2			# 11		WT		15194.3	25261.7	10067.5
# 13		KO		1432.12	9550.01	8117.9			# 12		WT		4027.24	10225.9	6198.67			# 7		KO		5642.77	19003.2	13360.5			# 11		WT		15111.4	24747.2	9635.84
# 13		KO		1768.31	8187.28	6418.97			# 12		WT		3915.6	11656.8	7741.25			# 7		KO		4273.84	14060.8	9787			# 11		WT		17753.4	26615.7	8862.26
# 13		KO		2557.42	9217.1	6659.68			# 12		WT		3520.57	10082.7	6562.12			# 7		KO		4044.52	14260.7	10216.2			# 12		WT		4634.51	11267	6632.45
# 13		KO		2119.03	8618.78	6499.75			# 12		WT		4084.53	10914.9	6830.34			# 7		KO		5593.55	16500	10906.5			# 12		WT		4512.6	10792.3	6279.73
# 13		KO		2106.55	10309.6	8203.1			# 12		WT		2629.53	9973.32	7343.79			# 7		KO		6412.48	16175.7	9763.25			# 12		WT		5760.47	11849.8	6089.33
# 13		KO		3874.23	12885.9	9011.64			# 10		WT		3458.23	11198.6	7740.39			# 7		KO		4560.28	14277.3	9717.04			# 12		WT		6645.9	12736.8	6090.9
# 13		KO		1957.14	10112.1	8154.95			# 10		WT		2860.7	10422.4	7561.74			# 8		KO		2452.48	11266.7	8814.22			# 12		WT		5236.15	11150.6	5914.48
									# 10		WT		2521.6	8633.76	6112.16			# 8		KO		5664.45	15788.4	10123.9			# 10		WT		20985.5	30709.3	9723.87
									# 10		WT		3524.29	11902.5	8378.18			# 8		KO		4024.73	12355.1	8330.4			# 10		WT		13743.2	25506.2	11763
# 11		WT		4680.07	13377.9	8697.8			# 10		WT		2799.59	10606.9	7807.34			# 8		KO		3406.93	14507.9	11101			# 10		WT		22600.4	31148.5	8548.04
# 11		WT		2993.68	9692.53	6698.85			# 10		WT		2243.14	8281.39	6038.24			# 8		KO		3340.8	12617.8	9276.98			# 10		WT		17242.3	23635.4	6393.13
# 11		WT		3126.67	9449.21	6322.54												# 8		KO		4223.25	13699.3	9476.1			# 10		WT		11408.1	20051.7	8643.6
# 11		WT		3420.37	10761.1	7340.7												# 8		KO		3632.92	12047	8414.11			# 10		WT		14049.6	21812.6	7763.06
# 11		WT		3001.78	10386.4	7384.61			# 7		KO		5040.22	15921.6	10881.4			# 8		KO		3582.81	11044.2	7461.38			# 10		WT		6058.22	14123.6	8065.43
# 11		WT		4120.24	11025.2	6904.93			# 7		KO		6758.73	17164.2	10405.5			# 8		KO		6460.06	18820.5	12360.4			# 10		WT		6683.79	14004.1	7320.36
# 11		WT		3002.38	8480.35	5477.98			# 7		KO		5738.84	15750.9	10012.1			# 8		KO		5456.53	15809	10352.5			# 10		WT		14807	21027.4	6220.4
# 11		WT		4192.27	10268.4	6076.1			# 7		KO		5916.52	17513	11596.5			# 8		KO		3534.03	11817.9	8283.85			# 10		WT		13303.5	19982.8	6679.29
# 11		WT		2828.89	9040.52	6211.63			# 7		KO		3236.56	13958.7	10722.2			# 8		KO		7811.37	19586.6	11775.3
# 11		WT		4112.23	9945.72	5833.49			# 7		KO		3543.06	13699.8	10156.7			# 13		KO		6677.98	17036.7	10358.7
# 11		WT		2725.23	8237.19	5511.96			# 7		KO		4410.77	14698.3	10287.5			# 13		KO		6095.19	16789.2	10694
# 11		WT		2491.2	9757.47	7266.26			# 7		KO		5083.34	16627	11543.6			# 13		KO		13105.1	22369.4	9264.36
# 11		WT		2104.74	10452.8	8348.02			# 7		KO		5214.52	16369.2	11154.7			# 13		KO		10024.5	19716.4	9691.93
# 11		WT		2010.64	10590.7	8580.06			# 7		KO		4403.91	16515.5	12111.6			# 13		KO		10838	20622.9	9784.85
# 11		WT		4294.78	13393.8	9099.04			# 7		KO		5100.91	17523.6	12422.7			# 13		KO		12418.7	24536.6	12117.9
# 11		WT		3563.48	13288.6	9725.15			# 7		KO		4371.65	18905.9	14534.3			# 13		KO		11789.4	22919.3	11129.9
# 11		WT		2432.47	11157.7	8725.19			# 7		KO		6129.31	20810.7	14681.4			# 13		KO		9968.48	21651.5	11683.1
# 11		WT		5324.1	14930.7	9606.65			# 8		KO		2680.35	15546	12865.6			# 13		KO		8099.26	19598.7	11499.4
# 12		WT		3949.08	13761.4	9812.35			# 8		KO		2609.34	14859	12249.7
# 12		WT		4223.69	13477.8	9254.09			# 8		KO		2646.89	11288.6	8641.72
# 12		WT		3966.36	12084.8	8118.47			# 8		KO		2174.1	9280.62	7106.52
# 12		WT		3281.1	10946.3	7665.19			# 8		KO		2859.76	11257.7	8397.98
# 12		WT		2609.39	10248.6	7639.19			# 8		KO		2321.06	12745.9	10424.8
# 12		WT		2582.56	10272.6	7690.09			# 8		KO		2343.29	12043.7	9700.39
# 12		WT		2865.88	9862.62	6996.73			# 8		KO		2036.09	10426.3	8390.2
# 12		WT		2510.11	11127.1	8616.98			# 8		KO		3133.42	12135.2	9001.74
# 12		WT		3868.55	11132.2	7263.64			# 8		KO		1535.41	9588.92	8053.51
# 12		WT		4931.98	13166.5	8234.54			# 8		KO		1838.85	9746.28	7907.44
# 12		WT		4634.61	11837.9	7203.32			# 8		KO		2753.95	12822.5	10068.5
# 12		WT		4715.41	12071.6	7356.18			# 8		KO		4174.13	13335.3	9161.17
# 12		WT		2909.01	8639.99	5730.98			# 8		KO		2800.06	13987.3	11187.3
# 12		WT		4419.65	12464	8044.37			# 8		KO		2812	14363.7	11551.7
# 12		WT		4936.74	13072.2	8135.49			# 8		KO		3628.29	16734.1	13105.9
# 10		WT		5569.33	13631.7	8062.41			# 8		KO		2533.3	13920.9	11387.6
# 10		WT		5855.48	14265.1	8409.63			# 13		KO		1903.49	11297.3	9393.81
# 10		WT		6700.76	14724.5	8023.72			# 13		KO		2085.89	11019.1	8933.22
# 10		WT		3537.8	9227.23	5689.43			# 13		KO		2542.63	11957.7	9415.09
# 10		WT		3998.41	10913	6914.62			# 13		KO		1476.65	10219.7	8743.07
# 10		WT		7174.57	17184.7	10010.1			# 13		KO		1899.7	10793.8	8894.13
# 10		WT		6415.78	14807.8	8391.98			# 13		KO		2884.84	12880	9995.18
# 10		WT		2900.45	9468.38	6567.93			# 13		KO		2387.99	11267.5	8879.49
# 10		WT		1765.01	7418.47	5653.45			# 13		KO		1790.62	11727.2	9936.61
# 10		WT		2067.61	8578.64	6511.03			# 13		KO		3458.31	11801.4	8343.05
# 10		WT		1806.01	8074.8	6268.79			# 13		KO		2022.65	10125.7	8103.02
# 10		WT		3871.63	10683.6	6811.98			# 13		KO		2644.3	11193.5	8549.19
# 10		WT		2918.04	9294.55	6376.51			# 13		KO		2340.65	11220.1	8879.49
									# 13		KO		2257.07	12945.6	10688.5
									# 13		KO		1915.25	11486.1	9570.83
Mann-Whitney test				*** (P<=0.001) (two-sided)	NS	NS							NS	*** (P<=0.001) (two-sided)	*** (P<=0.001) (two-sided)							NS	** (P<=0.01) (two-sided)	*** (P<=0.001) (two-sided)							* (P<=0.05) (two-sided)	***(P<=0.001) (two-sided)	*** (P<=0.001) (two-sided)
Data sheet and statistical analysis used to build graphs in S7 Fig
S7 Fig. A (bent tails)				S7 Fig. B (sperm heads)
	WT bent tails #	KO bent tails #			WT sperm heads #	KO sperm heads #
Animal/Frame				Animal/Frame
#1/#1	1	1		#1/#1	18	7
#1/#2	2	2		#1/#2	15	14
#1/#3	0	1		#1/#3	13	8
#2/#1	3	3		#2/#1	30	19
#2/#2	0	4		#2/#2	14	8
#2/#3	1	3		#2/#3	25	5
#3/#1	2	0		#3/#1	23	7
#3/#2	0	1		#3/#2	23	5
#3/#3	0	3		#3/#3	20	9
#3/#4		5		#3/#4		20
#3/#5		7		#3/#5		31
Mean	1	2.72727		Mean	20.1111	12.0909
S.E.M.	0.372678	0.61925		S.E.M.	1.88889	2.46228
t test	* (P<=0.05) Two-sided			t test	* (P<=0.05) Two-sided
Unit Area: 245.5157895 um2
Data sheet and statistical analysis used to build graphs in S8 Fig
CASA
Animal
	PM (%)	TM (%)
WT1	50.96	58.17
WT2	51.2	59.2
WT3	46.73	50.75
WT4	59.91	68.2
WT5	50.99	60.26
Mean	51.958	59.316
DS	4.82374	6.2153
ESM	2.15724	2.77957
n	5	5
KO1	58.62	67.81
KO2	58.2	63.67
KO3	65.64	67.48
KO4	51.49	59.33
KO5	57.97	65.69
KO6	48.48	58.07
KO7	37.18	52.75
KO8	32.5	41.66
Mean	51.26	59.5575
DS	11.4149	8.89877
ESM	4.03579	3.14619
n	8	8
p value Mann-Whitney test	NS	NS
Data sheet and statistical analysis used to build graphs in S9 Fig
Litter Size
Hgsnat-Geo (-/-)		Hgsnat-Geo (+/-)	Wild Type
4	4	4	9
3	2	3	8
3	4	5	6
4	4	8	10
3	3	9	9
2	4	8	7
5	5	9
2	3	6
2
Table shows the number of litter size.
The first two columns correspond to pups from knockout breeders. The interbreeding was performed between one male and two females due to the small litter size.
Tukey's Multiple Comparison Test	Summary
Hgsnat-Geo (-/-) vs Hgsnat-Geo (+/-)	** (P<=0.01)
Hgsnat-Geo (-/-) vs Wild Type	*** (P<=0.001)
Hgsnat-Geo (+/-) vs Wild Type	NS
